# Supplementary material for: The Transcription Factor Ultraspiracle Influences Honey Bee Social Behavior and Behavior-Related Gene Expression
Source: PLoS Genet. 2012 Mar 29;8(3):e1002596. doi: 10.1371/journal.pgen.1002596 (PMC3315457; doi:10.1371/journal.pgen.1002596)
Supplement: Table S4 — Motif associations with USP target genes that are differentially regulated in foragers or in nurses. Associations were tested using Fisher's exact test, as described in Methods. The 2×2 contingency table is shown in columns “F-motifyes” (Forager gene, motif present), “N-motifyes” (Nurse gene, motif present), “F-motifno” (Forager gene, motif absent) and “N-motifno” (Nurse gene, motif absent). The p-value is shown in column “Fisher-pval”, with its direction (overrepresented in forager genes or in nurse genes) shown in column “For/Nurse?”. (XLS) [file pgen.1002596.s015.xls]

## Sheet: vs_results.sortpatser
motif	Fisher-pval	For/Nurse?	F-motifyes	N-motifyes	F-motifno	N-motifno
ap	0.000101792	Nurse	37	44	30	6
br_Z4	0.000101792	Nurse	37	44	30	6
Abd_B	0.000160421	Nurse	44	47	23	3
RNWAAACWARWNNH[I_BRCZ3_01]	0.000169461	Nurse	36	43	31	7
VNRYTAATGRBM[Antp group]	0.000222568	Nurse	33	41	34	9
V_HNF6_Q6	0.000341143	Nurse	41	45	26	5
TWRTAAANDAH	0.000584696	Nurse	44	46	23	4
WCATTWMM[I_ZEN_Q6]	0.000584696	Nurse	44	46	23	4
RTAAATA[I_CROC_01]	0.000599427	Nurse	42	45	25	5
SMVHAAAAAW[hunchback]	0.000599427	Nurse	42	45	25	5
Prrx2	0.000770298	Nurse	32	39	35	11
ZNF42_1_4	0.000805936	Forager	51	23	16	27
I_UBX_01	0.00090976	Nurse	39	43	28	7
V_HNF1_Q6_01	0.00090976	Nurse	39	43	28	7
RTAAMA	0.000958231	Nurse	34	40	33	10
TTAATT[En group]	0.000992859	Nurse	41	44	26	6
WAAACWARW	0.000992859	Nurse	41	44	26	6
TAAWWRACAARW[I_BRCZ1_01]	0.00102676	Nurse	31	38	36	12
TAATTAA[Abd_B group]	0.00160346	Nurse	35	40	32	10
V_CHX10_01	0.00160346	Nurse	35	40	32	10
HWNARTAAAYAKHNKR[I_CROC_01]	0.00171658	Nurse	32	38	35	12
abd_A	0.0017557	Nurse	44	45	23	5
V_AMEF2_Q6	0.0017557	Nurse	44	45	23	5
V_TBP_01	0.0017557	Nurse	44	45	23	5
V_NERF_Q2	0.00188524	Forager	53	26	14	24
Klf4	0.00214806	Forager	57	30	10	20
V_SOX9_B1	0.00223997	Nurse	39	42	28	8
cad	0.00233977	Nurse	51	48	16	2
BKKGDTAATTKMBKD	0.0025715	Nurse	27	34	40	16
V_AFP1_Q6	0.00262764	Nurse	36	40	31	10
gt	0.00277682	Nurse	43	44	24	6
I_BRCZ3_01	0.00277682	Nurse	43	44	24	6
SRY	0.00277682	Nurse	43	44	24	6
RTMAWWRACAARW[I_BRCZ1_01]	0.00280624	Nurse	33	38	34	12
V_CEBPB_01	0.0029267	Nurse	45	45	22	5
V_IPF1_Q4_01	0.00293808	Nurse	47	46	20	4
PPARG_RXRA	0.00297154	Forager	13	1	54	49
V_LHX3_01	0.00313047	Nurse	38	41	29	9
YYWWTTA[I_EN_Q6 ]	0.00313047	Nurse	38	41	29	9
V_MAZ_Q6	0.00382723	Forager	54	28	13	22
TBP	0.00421826	Nurse	37	40	30	10
RATTAAW[I_DRI_01]	0.00479351	Nurse	46	45	21	5
pan	0.00486541	Nurse	48	46	19	4
MKSCMAGGACVHH[ttk ]	0.0049812	Forager	40	17	27	33
AAATTAA	0.00499891	Nurse	39	41	28	9
V_CREBP1_01	0.00499891	Nurse	39	41	28	9
V_TFIIA_Q6	0.00536341	Forager	50	25	17	25
V_MZF1_01	0.00628849	Forager	52	27	15	23
Ubx	0.0065524	Nurse	43	43	24	7
V_HLF_01	0.0065524	Nurse	43	43	24	7
TWTKACKTAANA[gt]	0.00658112	Nurse	29	34	38	16
nub	0.00663558	Nurse	38	40	29	10
V_TATA_01	0.00663558	Nurse	38	40	29	10
RTATATRTR[I_CF2II_02]	0.00702532	Nurse	35	38	32	12
V_ATF6_01	0.00708818	Forager	54	29	13	21
V_ARNT_01	0.00765082	Forager	56	31	11	19
br_Z3	0.00771289	Nurse	47	45	20	5
ftz_f1	0.00780104	Forager	57	32	10	18
V_CDX_Q5	0.00782683	Nurse	40	41	27	9
V_NKX22_01	0.00782683	Nurse	40	41	27	9
BEAF_32B	0.00791973	Nurse	49	46	18	4
V_SOX_Q6	0.00791973	Nurse	49	46	18	4
VTTTTTWBKHBH[hunchback]	0.00791973	Nurse	49	46	18	4
V_ALX4_01	0.00848659	Nurse	31	35	36	15
HNF4	0.00882816	Forager	49	25	18	25
I_DRI_01	0.00904816	Nurse	42	42	25	8
V_CRX_Q4	0.00904816	Nurse	42	42	25	8
WWCTATTT	0.00904816	Nurse	42	42	25	8
GATA3	0.0102422	Nurse	44	43	23	7
I_CROC_01	0.0102422	Nurse	44	43	23	7
V_NKX3A_01	0.0102422	Nurse	44	43	23	7
zen	0.0102422	Nurse	44	43	23	7
Arnt_Ahr	0.0104549	Forager	51	27	16	23
V_AHRARNT_02	0.0113274	Forager	21	6	46	44
V_AP1_Q6_01	0.0119815	Nurse	29	33	38	17
V_OCT1_07	0.0119815	Nurse	29	33	38	17
V_CEBPGAMMA_Q6	0.012017	Nurse	41	41	26	9
V_PIT1_Q6	0.0121893	Nurse	48	45	19	5
WRNATKTNT	0.0121893	Nurse	48	45	19	5
V_TFIII_Q6	0.0126606	Forager	54	30	13	20
Dref	0.0126678	Nurse	50	46	17	4
DDNYNYAAAD	0.0130085	Nurse	38	39	29	11
I_CF2II_02	0.0130085	Nurse	38	39	29	11
TTTATG	0.0132708	Nurse	35	37	32	13
ems	0.0138676	Nurse	43	42	24	8
GGGWDWWWCCM[Dl_11]	0.0140204	Forager	48	25	19	25
V_PPARA_02	0.0140204	Forager	48	25	19	25
KYTAATKDNY	0.0154622	Nurse	40	40	27	10
NFIL3	0.0154622	Nurse	40	40	27	10
bcd	0.0157112	Nurse	45	43	22	7
Dfd	0.0157112	Nurse	45	43	22	7
STATAWAWRSVVV	0.0157112	Nurse	45	43	22	7
V_FOXD3_01	0.0174441	Nurse	47	44	20	6
SGGATTAW[Bcd group]	0.0175633	Forager	45	23	22	27
V_HFH4_01	0.0179219	Nurse	30	33	37	17
V_AP1_C	0.0180941	Nurse	42	41	25	9
V_HFH3_01	0.0180941	Nurse	42	41	25	9
I_EN_Q6	0.0193814	Nurse	39	39	28	11
I_ZEN_Q6	0.0193814	Nurse	39	39	28	11
V_HNF4_Q6	0.0195129	Forager	46	24	21	26
V_TAL1BETAITF2_01	0.0195129	Forager	46	24	21	26
V_CEBPDELTA_Q6	0.0199029	Nurse	51	46	16	4
ftz	0.0208503	Nurse	44	42	23	8
VDRCCCGCATVHD[I_GCM_01]	0.0215312	Forager	47	25	20	25
Deaf1	0.022898	Forager	55	32	12	18
V_NF1_Q6_01	0.022898	Forager	55	32	12	18
gsb	0.0229114	Nurse	41	40	26	10
gsb_n	0.0229114	Nurse	41	40	26	10
TTTTTTRHBNB[hb ]	0.0236483	Nurse	46	43	21	7
YYWVNYYWDNYS	0.0236483	Nurse	46	43	21	7
RSWGAGMRHRR[I_GAGAFACTOR_Q6]	0.0238444	Forager	56	33	11	17
V_TAL1ALPHAE47_01	0.0238444	Forager	56	33	11	17
GAGGAAGC	0.0251391	Forager	58	35	9	15
V_ETS_Q6	0.0252437	Forager	60	37	7	13
V_ICSBP_Q6	0.0253755	Forager	59	36	8	14
bin	0.0263645	Nurse	48	44	19	6
V_POU1F1_Q6	0.0263645	Nurse	48	44	19	6
WHDRKAAASAHAW	0.0263645	Nurse	48	44	19	6
TTATS[I_MTTFA_01]	0.0267193	Nurse	43	41	24	9
V_GATA1_04	0.0267193	Nurse	43	41	24	9
CAYRTGT[twi]	0.0278643	Forager	50	28	17	22
V_ER_Q6_02	0.0278643	Forager	50	28	17	22
V_SP1_Q6_01	0.0278643	Forager	50	28	17	22
V_TAL1BETAE47_01	0.0278643	Forager	50	28	17	22
SMATAAAAAA[hb]	0.0286124	Nurse	37	37	30	13
TTWWCTATTT	0.0288112	Nurse	50	45	17	5
V_CEBPA_01	0.0288112	Nurse	50	45	17	5
V_STAT5B_01	0.0288112	Nurse	50	45	17	5
HSWAACHGH	0.030012	Forager	51	29	16	21
Cf2_II	0.0307511	Nurse	45	42	22	8
YTAWWWWTAR	0.0307511	Nurse	45	42	22	8
V_CDP_02	0.0315742	Nurse	54	47	13	3
Fos	0.0324651	Nurse	33	34	34	16
br_Z1	0.033287	Nurse	42	40	25	10
V_RSRFC4_01	0.033287	Nurse	42	40	25	10
TCAWTTAAMT	0.0339031	Nurse	36	36	31	14
GGGGTCACS	0.0342056	Forager	42	22	25	28
SVTAATYGATTANS	0.0342311	Nurse	14	19	53	31
MTTWGRCTT[tailless]	0.0342516	Nurse	39	38	28	12
WAAACWWRW[I_BRCZ3_01]	0.0342516	Nurse	39	38	28	12
V_HNF3ALPHA_Q6	0.0349207	Nurse	47	43	20	7
V_AHR_Q5	0.0362444	Forager	54	32	13	18
V_EFC_Q6	0.0381452	Forager	55	33	12	17
BRDHTTTTWWRRHH	0.0386949	Nurse	44	41	23	9
I_DFD_01	0.0386949	Nurse	44	41	23	9
hb	0.0390932	Nurse	49	44	18	6
V_CEBP_Q3	0.0390932	Nurse	49	44	18	6
GGAATTTCC	0.0405185	Nurse	41	39	26	11
I_GAGAFACTOR_Q6	0.0414157	Forager	57	35	10	15
V_SREBP1_01	0.0414157	Forager	57	35	10	15
CAGGTG[I_SN_01]	0.0415042	Forager	49	28	18	22
V_MAZR_01	0.0415042	Forager	49	28	18	22
hunchback	0.0430554	Nurse	51	45	16	5
V_E2F4DP1_01	0.0435296	Forager	59	37	8	13
MEF2A	0.0444832	Nurse	46	42	21	8
ovo	0.0444832	Nurse	46	42	21	8
TTWKYMW[I_ANTP_Q6]	0.0444832	Nurse	46	42	21	8
V_BRN2_01	0.0444832	Nurse	46	42	21	8
V_FREAC3_01	0.0444832	Nurse	46	42	21	8
V_MEIS1AHOXA9_01	0.0444832	Nurse	46	42	21	8
CREB1	0.0447966	Forager	50	29	17	21
HSRGAAAAHYV[dl ]	0.0464614	Nurse	53	46	14	4
RATTAMY[I_DFD_01]	0.0474199	Nurse	43	40	24	10
RTATATRTA[I_CF2II_02]	0.0474199	Nurse	43	40	24	10
V_CART1_01	0.0474199	Nurse	43	40	24	10
V_AP3_Q6	0.0477323	Nurse	37	36	30	14
vvl	0.0477323	Nurse	37	36	30	14
MGAADMGAADHTTCK	0.0483765	Nurse	30	31	37	19
V_PBX1_02	0.0483783	Nurse	40	38	27	12
ara	0.0505768	Nurse	48	43	19	7
eve	0.0505768	Nurse	48	43	19	7
V_PAX6_01	0.0505768	Nurse	48	43	19	7
V_LFA1_Q6	0.0548007	Forager	53	32	14	18
p120	0.0549533	Nurse	45	41	22	9
Pbx	0.0568317	Nurse	39	37	28	13
en	0.0568679	Nurse	42	39	25	11
V_SMAD4_Q6	0.0580839	Forager	54	33	13	17
DDRDMWMSKRRMDVR	0.0612789	Forager	55	34	12	16
Spz1	0.0612789	Forager	55	34	12	16
V_HES1_Q2	0.0645509	Forager	49	29	18	21
V_ZIC2_01	0.0649671	Forager	44	25	23	25
Bapx1	0.0658459	Nurse	38	36	29	14
V_TCF11MAFG_01	0.0658459	Nurse	38	36	29	14
I_BRCZ2_01	0.0662385	Nurse	44	40	23	10
SOX9	0.0662385	Nurse	44	40	23	10
Top2	0.0662385	Nurse	44	40	23	10
V_FAC1_01	0.0662385	Nurse	44	40	23	10
V_FOX_Q2	0.0662385	Nurse	44	40	23	10
V_MEIS1BHOXA9_02	0.0669841	Nurse	41	38	26	12
AANTNTAATGACA[Antp group]	0.067187	Nurse	10	14	57	36
AAHKMTHBCA	0.0689359	Nurse	54	46	13	4
V_AP2_Q6_01	0.0694375	Forager	50	30	17	20
V_E2F1DP1RB_01	0.0697522	Forager	58	37	9	13
En1	0.0718243	Nurse	49	43	18	7
Gfi	0.0718243	Nurse	49	43	18	7
I_DREF_Q3	0.0718243	Nurse	49	43	18	7
Pax6	0.0718243	Nurse	49	43	18	7
TCF1	0.0718243	Nurse	49	43	18	7
V_CDPCR1_01	0.0718243	Nurse	49	43	18	7
AWCAGGTGK[I_SN_01]	0.0744215	Forager	51	31	16	19
KVRKRNTCACTSRNTVHDB	0.0744215	Nurse	16	19	51	31
br_Z2	0.0753907	Nurse	37	35	30	15
V_CREB_Q3	0.0753907	Nurse	37	35	30	15
TGGCACGTGYYA[hairy.new.1]	0.0765248	Forager	21	9	46	41
CAGSTG[I_SN_01]	0.0770621	Forager	46	27	21	23
GTACGTG	0.0770621	Forager	46	27	21	23
V_TTF1_Q6	0.0770621	Forager	46	27	21	23
V_POU3F2_01	0.0777183	Nurse	40	37	27	13
I_FTZ_01	0.0782553	Nurse	43	39	24	11
RTATATRTRB[I_CF2II_02]	0.0782553	Nurse	43	39	24	11
I_HAIRY_01	0.0794843	Forager	52	32	15	18
V_MAX_01	0.0794843	Forager	52	32	15	18
V_FOXO3_01	0.08104	Nurse	51	44	16	6
KGGGWWWHCYV[Dl_10]	0.0813136	Forager	42	24	25	26
CACGCGMC[I_HAIRY_01]	0.0846033	Forager	53	33	14	17
DDNBKGTDTHDHV[I_ELF1_01]	0.0846033	Forager	53	33	14	17
V_CP2_02	0.0846033	Forager	53	33	14	17
V_T3R_Q6	0.0846033	Forager	53	33	14	17
bab1	0.08776	Nurse	48	42	19	8
V_NKX62_Q2	0.08776	Nurse	48	42	19	8
V_TEL2_Q6	0.08776	Nurse	48	42	19	8
V_RORA1_01	0.0888124	Forager	43	25	24	25
I_EVE_Q6	0.0897512	Forager	54	34	13	16
KBWSSYCHKC	0.0897512	Forager	54	34	13	16
NHLH1	0.0897512	Forager	54	34	13	16
V_DR1_Q3	0.0900236	Forager	48	29	19	21
V_MYCMAX_01	0.0900236	Forager	48	29	19	21
gl	0.0905932	Nurse	53	45	14	5
HAND1_TCF3	0.0907218	Nurse	45	40	22	10
V_GATA_Q6	0.0907218	Nurse	45	40	22	10
V_ETS1_B	0.0908711	Forager	39	22	28	28
tll	0.0909293	Nurse	42	38	25	12
vnd	0.0909293	Nurse	42	38	25	12
V_PAX5_01	0.0948936	Forager	55	35	12	15
V_PU1_Q6	0.0948936	Forager	55	35	12	15
MSMASBTGHTDVSW	0.0968163	Forager	49	30	18	20
SP1	0.0968163	Forager	49	30	18	20
V_ETF_Q6	0.0968163	Forager	49	30	18	20
MGAADMGAADMGAAD[Hsf ]	0.099459	Forager	36	20	31	30
GGGWWTTTCCV[dl]	0.0996791	Nurse	27	27	40	23
Myf	0.0999868	Forager	56	36	11	14
V_E2F_Q6_01	0.0999868	Forager	56	36	11	14
V_MIF1_01	0.0999868	Forager	56	36	11	14
V_MTF1_Q4	0.0999868	Forager	56	36	11	14
cEBP	0.100184	Nurse	55	46	12	4
GGGGAWTCCCY	0.100184	Forager	12	4	55	46
Hr46	0.100866	Nurse	38	35	29	15
RRAYATTYBKSGVATKVCA	0.103387	Forager	4	0	63	50
V_EGR_Q6	0.10381	Forager	50	31	17	19
V_AP1FJ_Q2	0.104196	Nurse	41	37	26	13
V_E4BP4_01	0.104196	Nurse	41	37	26	13
V_ETS2_B	0.104196	Forager	26	13	41	37
I_ANTP_Q6	0.104476	Nurse	47	41	20	9
slbo	0.104476	Nurse	47	41	20	9
V_AR_Q6	0.104973	Forager	57	37	10	13
BNWDTYGAGTGRNHDD[I_ZESTE_Q2]	0.105587	Nurse	44	39	23	11
RAKWYWAV	0.105587	Nurse	44	39	23	11
V_E2F1DP2_01	0.109776	Forager	58	38	9	12
brk	0.111	Forager	51	32	16	18
pho	0.111	Forager	51	32	16	18
V_HSF_Q6	0.11429	Forager	59	39	8	11
V_CREL_01	0.117999	Nurse	40	36	27	14
V_EGR3_01	0.118364	Nurse	7	10	60	40
CAYNTGT	0.11838	Forager	52	33	15	17
V_PAX3_B	0.11838	Forager	52	33	15	17
YKNWSMGCVSCRHD	0.11838	Forager	52	33	15	17
I_SN_01	0.119631	Nurse	49	42	18	8
V_GATA6_01	0.119631	Nurse	49	42	18	8
V_TST1_01	0.119631	Nurse	49	42	18	8
I_BRCZ1_01	0.12103	Nurse	43	38	24	12
V_OCT_Q6	0.12103	Nurse	43	38	24	12
V_SRY_02	0.12103	Nurse	43	38	24	12
V_ELF1_Q6	0.12178	Forager	61	41	6	9
YNAACYGGTYYTGCGG	0.12178	Nurse	6	9	61	41
HLF	0.121825	Nurse	46	40	21	10
TTNNRCAATM	0.121825	Nurse	46	40	21	10
V_MRF2_01	0.121825	Nurse	46	40	21	10
GABPA	0.125942	Forager	53	34	14	16
I_SUH_01	0.125942	Forager	53	34	14	16
V_DEC_Q1	0.125942	Forager	53	34	14	16
TAATTR[En group]	0.126015	Nurse	36	33	31	17
V_HMGIY_Q3	0.12737	Nurse	54	45	13	5
ATGCGGGY[I_GCM_01]	0.128249	Forager	43	26	24	24
V_GABP_B	0.130245	Forager	35	20	32	30
I_CF1_01	0.13078	Forager	48	30	19	20
V_AML_Q6	0.13078	Forager	48	30	19	20
V_P300_01	0.13078	Forager	48	30	19	20
CACGCG[I_HAIRY_01]	0.13368	Forager	54	35	13	15
V_AHRHIF_Q6	0.13368	Forager	54	35	13	15
ELK1	0.136332	Nurse	51	43	16	7
RUNX1	0.136978	Nurse	42	37	25	13
Dl_10	0.138497	Forager	44	27	23	23
V_NRSE_B	0.138497	Nurse	23	23	44	27
RBYGTGRGAAMCB[I_SUH_01]	0.139271	Forager	32	18	35	32
ESR1	0.140092	Forager	49	31	18	19
GRCACGCKVS[I_HAIRY_01]	0.140092	Forager	49	31	18	19
V_ELK1_02	0.140092	Forager	49	31	18	19
V_TAXCREB_01	0.140092	Forager	49	31	18	19
DNBTKWWCTATTTNKY	0.147039	Nurse	38	34	29	16
NFKB1	0.149118	Forager	45	28	22	22
CWYBDCY	0.14963	Forager	56	37	11	13
Mad	0.14973	Forager	50	32	17	18
V_AP4_Q6_01	0.14973	Forager	50	32	17	18
GGGTCA[ I_CF1_01]	0.153995	Forager	41	25	26	25
FOXI1	0.157972	Nurse	44	38	23	12
HLHm5	0.159706	Forager	51	33	16	17
I_E74A_01	0.159706	Forager	51	33	16	17
V_MAF_Q6_01	0.159706	Forager	51	33	16	17
V_STAT3_02	0.159706	Forager	51	33	16	17
V_HOXA4_Q2	0.159789	Nurse	50	42	17	8
HHHSWAACHGHV[I_OVO_01]	0.160126	Forager	46	29	21	21
V_NFKAPPAB50_01	0.160126	Forager	46	29	21	21
E2F1	0.166074	Forager	58	39	9	11
V_PEBP_Q6	0.168331	Forager	38	23	29	27
WDRTMAWWRACAARWNHV[I_BRCZ1_01]	0.168331	Nurse	29	27	38	23
I_OVO_01	0.170037	Forager	52	34	15	16
NR2F1	0.170153	Nurse	40	35	27	15
V_COUP_01	0.170153	Nurse	40	35	27	15
V_EGR1_01	0.174386	Nurse	8	10	59	40
srp	0.1766	Nurse	43	37	24	13
VTKASTCAK[V_AP1_C]	0.17864	Forager	43	27	24	23
V_NKX61_01	0.181203	Nurse	46	39	21	11
GGGWWWWCCM[Dl_10]	0.181855	Forager	39	24	28	26
SuH	0.183374	Nurse	49	41	18	9
V_GR_01	0.183374	Nurse	49	41	18	9
V_TEF_Q6	0.183374	Nurse	49	41	18	9
YSAAGGWCRCHRM[ftz_f1.new.6]	0.187292	Forager	28	16	39	34
GGGWWWCCC	0.191606	Forager	44	28	23	22
V_DR3_Q4	0.191859	Forager	54	36	13	14
V_AREB6_02	0.195516	Nurse	42	36	25	14
V_AP2REP_01	0.19565	Forager	49	32	18	18
V_PAX8_01	0.19565	Forager	49	32	18	18
GGGGAWYCMC	0.1958	Forager	40	25	27	25
Hox11_CTF1	0.196458	Forager	36	22	31	28
Eip74EF	0.197921	Nurse	57	46	10	4
V_MEF2_04	0.197921	Forager	10	4	57	46
V_NFAT_Q4_01	0.197921	Nurse	57	46	10	4
Antp	0.202208	Nurse	45	38	22	12
RELA	0.202208	Nurse	45	38	22	12
BYGTGRGAAMCBNDVD	0.204755	Forager	29	17	38	33
V_CACCCBINDINGFACTOR_Q6	0.205024	Forager	45	29	22	21
V_FOXJ2_01	0.206963	Nurse	48	40	19	10
V_FREAC7_01	0.206963	Nurse	48	40	19	10
grh	0.207052	Nurse	54	44	13	6
prd	0.207052	Nurse	54	44	13	6
WVYTATCGWWWDDH[I_DREF_Q3]	0.209049	Nurse	51	42	16	8
YGATAC	0.209049	Nurse	51	42	16	8
dsx_F	0.214675	Nurse	41	35	26	15
dsx_M	0.214675	Nurse	41	35	26	15
V_PR_02	0.214675	Nurse	41	35	26	15
YY1	0.214675	Nurse	41	35	26	15
CMGGAAR[I_E74A_01]	0.221695	Forager	51	34	16	16
I_ADF1_Q6	0.221695	Forager	51	34	16	16
Evi1	0.22333	Nurse	44	37	23	13
V_SRF_Q5_02	0.22333	Nurse	44	37	23	13
V_RORA2_01	0.225	Nurse	25	23	42	27
V_LEF1_Q2	0.230475	Nurse	47	39	20	11
WHWWWWWWWWKK	0.230475	Nurse	47	39	20	11
GGGGGATT	0.233328	Forager	47	31	20	19
GSTCCTGS[I_TTK69_01]	0.233328	Forager	47	31	20	19
MGAAD[Hsf]	0.233328	Forager	47	31	20	19
VVVBTAATCC[Bcd group]	0.234041	Nurse	40	34	27	16
CACNNG	0.23555	Forager	52	35	15	15
V_ERR1_Q2	0.23555	Forager	52	35	15	15
V_GATA3_01	0.23555	Forager	52	35	15	15
Hsf	0.24116	Forager	58	40	9	10
GKGGWWTTCC	0.243578	Forager	39	25	28	25
V_BACH1_01	0.243578	Nurse	28	25	39	25
MGAADHTTCKMGAAD[Hsf]	0.243648	Forager	35	22	32	28
SGGAAA[dl ]	0.244526	Nurse	43	36	24	14
V_MYOGNF1_01	0.248283	Forager	48	32	19	18
Med	0.250038	Forager	53	36	14	14
V_CREBATF_Q6	0.250038	Forager	53	36	14	14
V_NRF1_Q6	0.250038	Forager	53	36	14	14
V_NRF2_Q4	0.253592	Nurse	39	33	28	17
V_KROX_Q6	0.263833	Forager	49	33	18	17
Kr	0.265238	Forager	54	37	13	13
V_NFMUE1_Q6	0.265238	Forager	54	37	13	13
sna	0.267783	Nurse	52	42	15	8
V_NFE2_01	0.272371	Forager	45	30	22	20
GGGGTCACSS[I_CF1_01]	0.273311	Forager	29	18	38	32
CHGGAW	0.27707	Nurse	45	37	22	13
V_FREAC2_01	0.27707	Nurse	45	37	22	13
RORA1	0.277096	Nurse	26	23	41	27
RREB1	0.278711	Nurse	30	26	37	24
GCAGSTGK	0.280038	Forager	50	34	17	16
kni	0.280038	Forager	50	34	17	16
V_PXR_Q2	0.280038	Forager	50	34	17	16
V_WHN_B	0.280038	Forager	50	34	17	16
V_CDPCR3HD_01	0.281249	Forager	55	38	12	12
V_E2F1DP1_01	0.281249	Forager	55	38	12	12
V_PEA3_Q6	0.281249	Forager	55	38	12	12
RTAAACAA	0.287022	Nurse	41	34	26	16
Dl_11	0.287429	Nurse	48	39	19	11
T	0.287429	Forager	19	11	48	39
V_CDC5_01	0.287429	Nurse	48	39	19	11
V_GCNF_01	0.287429	Forager	19	11	48	39
VSNKTDATKRCNV	0.287429	Nurse	48	39	19	11
TGGCGYY	0.289235	Forager	46	31	21	19
Trl	0.289235	Forager	46	31	21	19
V_SREBP_Q3	0.289235	Forager	46	31	21	19
KNVNVBYTAATKRSBHNVK	0.293186	Nurse	37	31	30	19
VNGRCACGCKVSHK[I_HAIRY_01]	0.29454	Forager	42	28	25	22
V_HMEF2_Q6	0.296333	Nurse	33	28	34	22
RAAMGGRTTA[kruppel]	0.298196	Forager	56	39	11	11
V_E2F4DP2_01	0.298196	Forager	56	39	11	11
V_TGIF_01	0.300101	Nurse	44	36	23	14
V_PAX1_B	0.304158	Forager	13	7	54	43
AACGGGTTAA	0.306706	Nurse	20	18	47	32
V_GCM_Q2	0.306706	Forager	47	32	20	18
TGCTCAATGAA	0.307422	Forager	7	3	60	47
Roaz	0.30829	Forager	27	17	40	33
V_HAND1E47_01	0.30829	Nurse	40	33	27	17
BHTAAKCYSBV[Bcd group]	0.312594	Nurse	47	38	20	12
V_CDPCR3_01	0.312594	Nurse	47	38	20	12
V_LMO2COM_02	0.312594	Nurse	47	38	20	12
V_SMAD3_Q6	0.312594	Nurse	47	38	20	12
V_RREB1_01	0.313212	Nurse	36	30	31	20
BMGYBGYYGYNGMVBV[I_ADF1_Q6]	0.314711	Forager	52	36	15	14
I_SRYBETA_Q6	0.314711	Forager	52	36	15	14
HWAAKCYB[bcd]	0.3245	Nurse	50	40	17	10
I_TTK69_01	0.32484	Forager	48	33	19	17
toy	0.32484	Forager	48	33	19	17
V_NFKAPPAB_01	0.32484	Forager	48	33	19	17
V_PPARG_01	0.325818	Forager	2	0	65	50
V_FREAC4_01	0.329561	Nurse	39	32	28	18
TEAD	0.330934	Forager	44	30	23	20
TTTCCSGGAAABNNHD[Dstat]	0.330934	Nurse	23	20	44	30
V_GATA2_01	0.330934	Forager	44	30	23	20
V_NFKB_Q6_01	0.330934	Forager	44	30	23	20
V_E12_Q6	0.333376	Forager	53	37	14	13
GGGWWWWCCA[Dl_10]	0.334102	Forager	40	27	27	23
V_STAT6_01	0.335621	Forager	58	41	9	9
exd	0.335719	Nurse	53	42	14	8
VHRRCAGGTGYM[I_SN_01]	0.337284	Nurse	46	37	21	13
AMHGGGTTAH	0.343706	Forager	49	34	18	16
MMRCAWGT	0.343706	Forager	49	34	18	16
RRCAGGTGB[I_SN_01]	0.343706	Forager	49	34	18	16
V_SP3_Q3	0.343706	Forager	49	34	18	16
WCYGGTTT[I_GRH_01]	0.343706	Forager	49	34	18	16
bicoid	0.34996	Forager	45	31	22	19
GGGGAMWWCCM	0.350835	Forager	29	19	38	31
TGANTCA[V_AP1_C ]	0.350835	Nurse	38	31	29	19
I_ZESTE_Q2	0.351473	Nurse	49	39	18	11
V_RFX1_02	0.351473	Nurse	49	39	18	11
TAL1_TCF3	0.3531	Forager	54	38	13	12
V_NCX_01	0.3531	Forager	54	38	13	12
SGGKKTTTYYCV	0.353722	Forager	33	22	34	28
CACATGT	0.354558	Nurse	30	25	37	25
V_E4F1_Q6	0.361517	Nurse	45	36	22	14
GCCATT	0.363385	Forager	50	35	17	15
His2B	0.363385	Forager	50	35	17	15
V_HSF1_01	0.363385	Forager	50	35	17	15
YGYGGTY	0.363385	Forager	50	35	17	15
z	0.363385	Forager	50	35	17	15
Aef1	0.369601	Forager	46	32	21	18
shn	0.369601	Forager	46	32	21	18
V_ARP1_01	0.369601	Forager	46	32	21	18
V_DBP_Q6	0.372114	Nurse	37	30	30	20
sd	0.374057	Forager	55	39	12	11
V_EGR2_01	0.374057	Nurse	12	11	55	39
Nkx2_5	0.377605	Nurse	48	38	19	12
V_MYC_Q2	0.377605	Nurse	48	38	19	12
V_IRF_Q6_01	0.380077	Nurse	55	43	12	7
CAACAA	0.383977	Nurse	16	14	51	36
V_AIRE_01	0.383977	Forager	51	36	16	14
V_E2F1_Q4_01	0.383977	Forager	51	36	16	14
V_ATF1_Q6	0.389914	Forager	47	33	20	17
V_EBOX_Q6	0.389914	Forager	47	33	20	17
V_TEF1_Q6	0.389914	Forager	47	33	20	17
RTGRGAR	0.390336	Nurse	40	32	27	18
V_FXR_IR1_Q6	0.390336	Nurse	40	32	27	18
VVDVYAATTAAG[I_FTZ_01]	0.390336	Nurse	40	32	27	18
Dstat	0.394192	Nurse	51	40	16	10
MYC_MAX	0.394192	Nurse	51	40	16	10
V_HNF3_Q6_01	0.394192	Nurse	51	40	16	10
V_P53_02	0.394192	Nurse	51	40	16	10
V_GATA4_Q3	0.39647	Forager	56	40	11	10
V_STAT4_01	0.39647	Forager	56	40	11	10
I_ELF1_01	0.402963	Nurse	47	37	20	13
V_NRSF_01	0.40544	Nurse	6	6	61	44
I_GRH_01	0.405602	Forager	52	37	15	13
V_E47_02	0.405602	Forager	52	37	15	13
V_HNF4ALPHA_Q6	0.405602	Forager	52	37	15	13
V_MYOD_Q6_01	0.405602	Forager	52	37	15	13
V_LXR_DR4_Q3	0.408707	Nurse	43	34	24	16
TFAP2A	0.410967	Forager	48	34	19	16
V_AP2ALPHA_01	0.410967	Forager	48	34	19	16
V_MEIS1_01	0.410967	Forager	48	34	19	16
V_ATF_01	0.414055	Forager	44	31	23	19
RWWNTNRCACYT	0.427606	Nurse	46	36	21	14
Adf1	0.428411	Forager	53	38	14	12
TP53	0.428411	Nurse	14	12	53	38
V_FOXO4_01	0.428411	Forager	53	38	14	12
V_ZID_01	0.428411	Forager	53	38	14	12
RKAAASA	0.431213	Nurse	57	44	10	6
WDTYGAGTGR[I_ZESTE_Q2]	0.431716	Nurse	42	33	25	17
tailless	0.432841	Forager	49	35	18	15
CACTTRA[Tin.new.7]	0.434426	Nurse	38	30	29	20
suHw	0.434426	Nurse	38	30	29	20
Myb	0.435355	Forager	45	32	22	18
GGGWNNNNCCM	0.43657	Forager	41	29	26	21
KNMTTATSVNH[I_MTTFA_01]	0.451594	Nurse	45	35	22	15
MVHTAAKCCS[Bcd group]	0.451594	Nurse	45	35	22	15
V_USF_02	0.451594	Nurse	45	35	22	15
dl	0.452587	Forager	54	39	13	11
ttk	0.452587	Forager	54	39	13	11
V_STAT5A_04	0.454317	Nurse	60	46	7	4
TGACGTCA	0.454372	Nurse	41	32	26	18
SPI1	0.455631	Forager	50	36	17	14
TGACGT	0.455631	Forager	50	36	17	14
CKCAKCWCT	0.457273	Forager	46	33	21	17
V_ATF3_Q6	0.457273	Forager	46	33	21	17
V_TITF1_Q3	0.458	Forager	42	30	25	20
KNVNVBYTAATKRSBHNVD	0.45803	Forager	38	27	29	23
V_ISRE_01	0.472622	Nurse	48	37	19	13
V_IRF1_01	0.474981	Nurse	44	34	23	16
HNNTTTCCSGGAAABNNHD[Dstat]	0.476701	Forager	27	19	40	31
tin	0.476701	Nurse	40	31	27	19
WDWBAAGTRSBNB	0.476701	Nurse	40	31	27	19
BYRHBACAAWGTDDB	0.477973	Nurse	36	28	31	22
V_IRF7_01	0.478365	Forager	55	40	12	10
CAYRTGTG[twi]	0.479859	Forager	43	31	24	19
V_SF1_Q6	0.479859	Forager	43	31	24	19
Espl	0.479869	Forager	47	34	20	16
GGRNWTTCC	0.479869	Forager	47	34	20	16
HVAWYCMGGAARTDNKS[I_E74A_01]	0.479869	Nurse	20	16	47	34
Mycn	0.479869	Forager	47	34	20	16
V_ATF4_Q2	0.479869	Forager	47	34	20	16
V_PAX2_02	0.479869	Forager	47	34	20	16
RAAMGRGTT[kruppel]	0.493956	Nurse	55	42	12	8
V_FOXO1_01	0.495562	Nurse	51	39	16	11
V_ALPHACP1_01	0.496789	Nurse	47	36	20	14
V_NFY_01	0.496789	Nurse	47	36	20	14
I_ABDB_01	0.497814	Nurse	43	33	24	17
V_AML1_01	0.497814	Nurse	43	33	24	17
CTYAAGTGG[Tin.new.7]	0.499582	Nurse	35	27	32	23
V_RP58_01	0.501273	Nurse	27	21	40	29
WWWWWWWWWCCC	0.501273	Forager	40	29	27	21
RRNNNMCACCTGC	0.502186	Forager	44	32	23	18
GRGGTCAYS[I_CF1_01]	0.503211	Forager	48	35	19	15
HVAWYCMGGAARTDNKV	0.503211	Nurse	19	15	48	35
V_HIF1_Q3	0.504438	Forager	52	38	15	12
NR3C1	0.506044	Forager	56	41	11	9
V_GRE_C	0.506044	Nurse	11	9	56	41
NR1H2_RXR	0.513487	Nurse	3	3	64	47
V_E2A_Q6	0.520131	Nurse	46	35	21	15
V_STAT1_02	0.520131	Nurse	46	35	21	15
V_TCF11_01	0.520131	Nurse	46	35	21	15
I_MTTFA_01	0.520141	Nurse	42	32	25	18
V_BACH2_01	0.520141	Nurse	42	32	25	18
BEAF_32	0.520548	Nurse	50	38	17	12
V_OSF2_Q6	0.5233	Forager	41	30	26	20
byn	0.525019	Forager	45	33	22	17
V_PAX_Q6	0.525019	Forager	45	33	22	17
hkb	0.527378	Forager	49	36	18	14
V_PPAR_DR1_Q2	0.527378	Forager	49	36	18	14
V_TCF4_Q5	0.530755	Forager	53	39	14	11
CCTTTGATCTT[I_dTCF_1]	0.536012	Nurse	10	8	57	42
I_dTCF_1	0.536012	Nurse	10	8	57	42
TYAAGTGS[Tin.new.7]	0.542	Nurse	41	31	26	19
V_SMAD_Q6_01	0.542	Nurse	41	31	26	19
HTTCKMGAADMGAAD	0.542549	Nurse	33	25	34	25
V_CREBP1CJUN_01	0.542727	Nurse	45	34	22	16
V_PITX2_Q2	0.542727	Nurse	45	34	22	16
USF1	0.544369	Nurse	49	37	18	13
V_DR4_Q2	0.544369	Nurse	49	37	18	13
V_PBX_Q3	0.544369	Nurse	49	37	18	13
V_XBP1_01	0.544369	Nurse	49	37	18	13
V_YY1_Q6	0.544369	Nurse	49	37	18	13
VRGKTYAWTGAMMYY	0.544369	Forager	18	13	49	37
SRF	0.545628	Nurse	25	19	42	31
RWWWASWBDYSKNMW	0.547413	Nurse	53	40	14	10
NF_Y	0.548406	Forager	46	34	21	16
V_AP2GAMMA_01	0.548406	Forager	46	34	21	16
V_LBP1_Q6	0.548406	Forager	46	34	21	16
TTCCSGGAA[Dstat]	0.552462	Forager	50	37	17	13
IRF1	0.553051	Nurse	57	43	10	7
V_STAT_Q6	0.553051	Nurse	57	43	10	7
kruppel	0.558603	Forager	54	40	13	10
MafB	0.558603	Forager	54	40	13	10
GGGWWWWCYS	0.56343	Nurse	40	30	27	20
V_VDR_Q6	0.564645	Nurse	44	33	23	17
RXR_VDR	0.565574	Forager	39	29	28	21
I_GCM_01	0.567159	Nurse	48	36	19	14
twi	0.567159	Nurse	48	36	19	14
V_HEB_Q6	0.567159	Nurse	48	36	19	14
V_MYB_Q5_01	0.567159	Nurse	48	36	19	14
V_NFKAPPAB65_01	0.567159	Nurse	48	36	19	14
V_RFX_Q6	0.567159	Nurse	48	36	19	14
ey	0.568284	Forager	43	32	24	18
V_LEF1TCF1_Q4	0.571589	Nurse	52	39	15	11
V_TAL1_Q6	0.571589	Nurse	52	39	15	11
V_USF2_Q6	0.571589	Nurse	52	39	15	11
V_LUN1_01	0.57265	Forager	1	0	66	50
ANHDDBHGATAASSDNNB[I_MTTFA_01 ]	0.578565	Forager	51	38	16	12
CAATTA[En group]	0.578565	Nurse	16	12	51	38
V_CHOP_01	0.578565	Forager	51	38	16	12
KHGATAASR	0.579365	Nurse	56	42	11	8
V_FOXP3_Q4	0.579365	Nurse	56	42	11	8
V_HSF2_01	0.579365	Nurse	56	42	11	8
